# Supplementary material for: CXCL13 Expression Promotes CAR T Cell Antitumor Activity and Potentiates Response to PD‐1 Blockade
Source: Adv Sci (Weinh). 2025 Jun 10;12(33):e08095. doi: 10.1002/advs.202508095 (PMC12412523; doi:10.1002/advs.202508095)
Supplement: Supplementary file 2 — Supplementary Table [file ADVS-12-e08095-s001.xlsx]

## Sheet: metedata of 8 ICB cancers
	Supplementary Table: Clinical Metadata for Patient Cohort
Cancer	Sample Name	Patient	Age	Gender	Tumor Type	Treatment	Response	Treatment Hx
BLCA	Anti-PD-L1 A	Anti-PD-L1 A	74	Male	MIBC	anti-PD-L1	Response	post
	Anti-PD-L1 B	Anti-PD-L1 B	64	Male		anti-PD-L2	No Response	post
	Anti-PD-L1 C	Anti-PD-L1 C	68	Female		anti-PD-L3	Response	post
	Anti-PD-L1 D	Anti-PD-L1 D	71	Male		anti-PD-L4	No Response	post
	Untreated A	Untreated A	82	Male		untreatment	-	pre
	Untreated B	Untreated B	76	Male		untreatment	-	pre
HNSCC	Pt1.Pre	Pt1	-	-	HNSCC	Nivolumab	-	pre
	Pt1.Post						-	post
	Pt2.Pre	Pt2	-	-		Nivolumab	-	pre
	Pt2.Post						-	post
	Pt3.Pre	Pt3	-	-		Nivolumab	-	pre
	Pt3.Post						-	post
	Pt4.Pre	Pt4	-	-		Nivolumab	-	pre
	Pt4.Post						-	post
NSCLC	P001.pre.01	P001	57	Female	LUAD	Pembrolizumab + Carboplatin + Pemetrexed	Response	pre
	P001.post.01						Response	post
	P001.post.02						Response	post
	P001.post.03						No Response	post
	P002	P002	72	Male	LUSC	Treatment-naïve	-	pre
	P003	P003	59	Male	LUAD	Treatment-naïve	-	pre
	P004	P004	57	Male	LUSC	Treatment-naïve	-	pre
	P005	P005	59	Male	LUSC	Treatment-naïve	-	pre
	P006	P006	57	Male	LUAD	Treatment-naïve	-	pre
	P007	P007	79	Male	LUSC	Treatment-naïve	-	pre
	P008	P008	62	Female	LUAD	Treatment-naïve	-	pre
	P009	P009	52	Male	LUAD	Treatment-naïve	-	pre
	P010.pre.01	P010	53	Male	LUAD	Pembrolizumab + Carboplatin + Pemetrexed	Response	pre
	P010.post.01						Response	post
	P011	P011	58	Male	LUSC	Treatment-naïve	-	pre
	P012	P012	65	Male	LUSC	Treatment-naïve	-	pre
	P013.pre.01	P013	61	Female	LUAD	Pembrolizumab + Carboplatin + Pemetrexed	Response	pre
	P013.post.01						Response	post
	P013.post.03						No Response	post
	P014	P014	76	Male	LUSC	Treatment-naïve	-	pre
	P015	P015	67	Male	LUAD	Treatment-naïve	-	pre
	P016	P016	59	Female	LUAD	Treatment-naïve	-	pre
	P017	P017	66	Male	LUSC	Treatment-naïve	-	pre
	P018	P018	75	Male	LUSC	Treatment-naïve	-	pre
	P019.pre.01	P019	73	Female	LUAD	Pembrolizumab + Carboplatin + Pemetrexed	Response	pre
	P019.post.01						Response	post
	P020	P020	70	Male	LUSC	Treatment-naïve	-	pre
	P021	P021	48	Male	LUAD	Treatment-naïve	-	pre
	P022	P022	70	Male	LUAD	Treatment-naïve	-	pre
	P023	P023	74	Male	LUAD	Treatment-naïve	-	pre
	P024	P024	59	Male	LUSC	Treatment-naïve	-	pre
	P025	P025	47	Female	LUAD	Treatment-naïve	-	pre
	P026	P026	66	Male	LUSC	Treatment-naïve	-	pre
	P027	P027	78	Male	LUSC	Treatment-naïve	-	pre
	P028	P028	74	Male	LUSC	Treatment-naïve	-	pre
	P029.pre.01	P029	52	Male	LUAD	Pembrolizumab + Carboplatin + Pemetrexed	Response	pre
	P029.post.01						Response	post
	P030.pre.01	P030	65	Male	LUAD	Pembrolizumab + Carboplatin + Pemetrexed	Response	pre
	P030.post.01						Response	post
	P033.pre.01	P033	48	Male	LUAD	Pembrolizumab + Carboplatin + Pemetrexed	Response	pre
	P033.post.01						Response	post
	P034	P034	65	Male	LUSC	Treatment-naïve	-	pre
	P035.pre.01	P035	71	Male	LUAD	Pembrolizumab + Carboplatin + Pemetrexed	Response	pre
	P035.post.01						Response	post
	P036.post.01	P036	59	Male	LUSC	Pembrolizumab + Carboplatin + Albumin-bound paclitaxel	No Response	post
	P037.post.01	P037	64	Male	LUSC	Pembrolizumab + Carboplatin + Albumin-bound paclitaxel	No Response	post
	P038.post.01	P038	62	Male	LUSC	Pembrolizumab + Carboplatin + Albumin-bound paclitaxel	No Response	post
PRAD	Patient 1.pre	Patient 1	62	-	PRAD	ADT+anti-PD-1	-	post
	Patient 1.post						-	pre
	Patient 3	Patient 3	65	-	PRAD	ADT only	-	post
	Patient 5	Patient 5	82	-	PRAD	ADT only	-	post
	Patient 6	Patient 6	52	-	PRAD	ADT+anti-PD-1	-	post
	Patient 7.post	Patient 7	60	-	PRAD	ADT+anti-PD-1	-	post
	Patient 7.pre							pre
	Patient 8	Patient 8	49	-	PRAD	ADT only	-	post
	Patient 10	Patient 10	76	-	PRAD	ADT+anti-PD-1	-	post
	Patient 11	Patient 11	-	-	PRAD	-	-	post
	Patient 13	Patient 13	54	-	PRAD	ADT+anti-PD-1	-	post
	Patient 14	Patient 14	63	-	PRAD	ADT only	-	post
RCC	P55	P55	57	Male	RCC	aPD-1	Response	post
	P915	P915	58	Male	RCC	aPD-1 + aCTLA-4	Response	post
	P913	P913	47	Male	RCC	aPD1 + VEGF TKI	No Response	post
	P906	P906	62	Male	RCC	aPD-1	No Response	post
	P76	P76	68	Female	RCC	-	-	pre
	P916	P916	61	Male	RCC	-	-	pre
	P90	P90	71	Female	RCC	-	-	pre
BCC+SCC	su001.pre	su001	-	-	BCC	Pembrolizumab	Response	pre
	su001.post						Response	post
	su002.pre	su002	-	-	BCC	Pembrolizumab	Response	pre
	su002.post						Response	post
	su003.pre	su003	-	-	BCC	Pembrolizumab	Response	pre
	su003.post						Response	post
	su004.pre	su004	-	-	BCC	Cemiplimab	Response	pre
	su004.post						Response	post
	su005.pre	su005	-	-	BCC	Pembrolizumab	No Response	pre
	su005.post						No Response	post
	su006.pre	su006	-	-	BCC	Pembrolizumab	No Response	pre
	su006.post						No Response	post
	su007.pre	su007	-	-	BCC	Pembrolizumab	No Response	pre
	su007.post						No Response	post
	su008.pre	su008	-	-	BCC	Pembrolizumab	No Response	pre
	su008.post						No Response	post
	su009.pre	su009	-	-	BCC	Cemiplimab	Response	pre
	su009.post						Response	post
	su010-S.pre	su010-S	-	-	SCC	Pembrolizumab	Response	pre
	su010-S.post						Response	post
	su010.pre	su010	-	-	BCC	Pembrolizumab	No Response	pre
	su010.post						No Response	post
	su011.pre	su011	-	-	SCC	Cemiplimab	Response	pre
	su011.post						Response	post
	su012.pre	su012	-	-	BCC	Cemiplimab	Response	pre
	su012.post						Response	post
	su013.pre	su013	-	-	SCC	Pembrolizumab	No Response	pre
	su013.post						No Response	post
	su014.pre	su014	-	-	SCC	Cemiplimab	No Response	pre
	su014.post						No Response	post
TNBC	P019.pre	P019	45	-	TNBC	Anti-PD-L1+ Chemo	Response	pre
	P019.post						Response	post
	P012.pre	P012	47	-	TNBC	Anti-PD-L1+ Chemo	Response	pre
	P012.post						Response	post
	P007.pre	P007	50	-	TNBC	Anti-PD-L1+ Chemo	Response	pre
	P007.post						Response	post
	P017.pre	P017	57	-	TNBC	Anti-PD-L1+ Chemo	No Response	pre
	P017.post						No Response	post
	P002.pre	P002	59	-	TNBC	Anti-PD-L1+ Chemo	No Response	pre
	P002.post						No Response	post
	P004	P004	45	-	TNBC	Anti-PD-L1+ Chemo	No Response	pre
	P005.pre	P005	52	-	TNBC	Anti-PD-L1+ Chemo	No Response	pre
	P005.post						No Response	post
	P016	P016	32	-	TNBC	Anti-PD-L1+ Chemo	No Response	pre

## Sheet: metedata of 3 CAR T cancers
	Supplementary Table: Clinical Metadata for Patient Cohort
Cancer	Sample Name	Patient	Age	Gender	Tumor Type	Treatment	Response	Treatment Hx
GPC3+ solid tumors	CAR P9 Product	CAR P9	-	-	GPC3+ solid tumors	CAR-T therapy	Response	post
	CAR P9 PBMC		-	-		CAR-T therapy	Response	post
	CAR P9 Bx		-	-		CAR-T therapy	Response	post
	CAR P8 Product	CAR P8	-	-	GPC3+ solid tumors	CAR-T therapy	Response	post
	CAR P8 PBMC		-	-		CAR-T therapy	Response	post
	CAR P8 Bx		-	-		CAR-T therapy	Response	post
	CAR P4 Product	CAR P4	-	-	GPC3+ solid tumors	CAR-T therapy	Response	post
	CAR P4 PBMC		-	-		CAR-T therapy	Response	post
	CAR P4 Bx		-	-		CAR-T therapy	Response	post
	CAR P12 Product	CAR P12	-	-	GPC3+ solid tumors	CAR-T therapy	Response	post
	CAR P12 PBMC		-	-		CAR-T therapy	Response	post
	CAR P12 Bx		-	-		CAR-T therapy	Response	post
	CAR P10 Product	CAR P10	-	-	GPC3+ solid tumors	CAR-T therapy	Response	post
	CAR P10 PBMC		-	-		CAR-T therapy	Response	post
	CAR P10 Bx		-	-		CAR-T therapy	Response	post
	CAR P7 Product	CAR P7	-	-	GPC3+ solid tumors	CAR-T therapy	No Response	post
	CAR P7 PBMC		-	-		CAR-T therapy	No Response	post
	CAR P7 Bx		-	-		CAR-T therapy	No Response	post
	CAR P5 Product	CAR P5	-	-	GPC3+ solid tumors	CAR-T therapy	No Response	post
	CAR P5 PBMC		-	-		CAR-T therapy	No Response	post
	CAR P5 Bx		-	-		CAR-T therapy	No Response	post
Gliomas	DIPG1-Baseline	DIPG1	14	Female	DIPG	GD-2 CAR-T therapy	No Response	post
	DIPG1-CAR_neg						No Response	post
	DIPG1-CAR_pos						No Response	post
	DIPG1-Day14						No Response	post
	DIPG1-Day7						No Response	post
	DIPG2-Baseline	DIPG2	21	Male	DIPG	GD-2 CAR-T therapy	Response	post
	DIPG2-CAR_neg						Response	post
	DIPG2-CAR_pos						Response	post
	DIPG2-Day14						Response	post
	DIPG2-Day8						Response	post
	DIPG2-ICV_Day14						Response	post
	DIPG2-ICV_Day2						Response	post
	DIPG2-ICV_Day3	DIPG3	5	Female	DIPG	GD-2 CAR-T therapy	Response	post
	DIPG3-Baseline						Response	post
	DIPG3-CAR_neg						Response	post
	DIPG3-CAR_pos						Response	post
	DIPG3-Day28						Response	post
	DIPG3-Day7						Response	post
	Spinal_DMG1-Baseline	DMG1	25	Female	DMG	GD-2 CAR-T therapy	Response	post
	Spinal_DMG1-CAR_neg						Response	post
	Spinal_DMG1-CAR_pos						Response	post
	Spinal_DMG1-ICV_Day12						Response	post
	Spinal_DMG1-ICV_Day5						Response	post
ALL	VC01	VC01	13.6904	-	ALL	CAR-T therapy	Response	post
	VC02	VC02	5.98904	-	ALL	CAR-T therapy	No Response	post
	VC03	VC03	20.4219	-	ALL	CAR-T therapy	Response	post
	VC04	VC04	6.04384	-	ALL	CAR-T therapy	Response	post
	VC05	VC05	20.326	-	ALL	CAR-T therapy	Response	post
	VC06	VC06	8.52329	-	ALL	CAR-T therapy	Response	post
	VC07	VC07	17.4932	-	ALL	CAR-T therapy	Response	post
	VC08	VC08	22.3452	-	ALL	CAR-T therapy	Response	post
	VC09	VC09	11.2548	-	ALL	CAR-T therapy	Response	post
	VC10	VC10	12.6082	-	ALL	CAR-T therapy	Response	post
	VC11	VC11	10.0795	-	ALL	CAR-T therapy	Response	post
	VC12	VC12	5.69315	-	ALL	CAR-T therapy	Response	post
	VC13	VC13	20.6301	-	ALL	CAR-T therapy	Response	post
	VC14	VC14	15.2685	-	ALL	CAR-T therapy	Response	post
	VC15	VC15	29.0904	-	ALL	CAR-T therapy	Response	post
	VC16	VC16	3.31781	-	ALL	CAR-T therapy	No Response	post
	VC17	VC17	23.4274	-	ALL	CAR-T therapy	Response	post
	VC18	VC18	5.30685	-	ALL	CAR-T therapy	Response	post
	VC19	VC19	13.3479	-	ALL	CAR-T therapy	Response	post
	VC20	VC20	8.26027	-	ALL	CAR-T therapy	Response	post
	VC21	VC21	11.1452	-	ALL	CAR-T therapy	Response	post
	VC22	VC22	19.0548	-	ALL	CAR-T therapy	Response	post
	VC23	VC23	10.2027	-	ALL	CAR-T therapy	Response	post
	VC24	VC24	6.23014	-	ALL	CAR-T therapy	Response	post
	VC25	VC25	3.70411	-	ALL	CAR-T therapy	Response	post
	VC26	VC26	13.6658	-	ALL	CAR-T therapy	Response	post
	VC27	VC27	8.73151	-	ALL	CAR-T therapy	Response	post
	VC28	VC28	2.75342	-	ALL	CAR-T therapy	Response	post
	VC29	VC29	14.789	-	ALL	CAR-T therapy	Response	post
	VC30	VC30	13.2959	-	ALL	CAR-T therapy	Response	post
	VC31	VC31	12.3699	-	ALL	CAR-T therapy	Response	post
	VC32	VC32	23.0411	-	ALL	CAR-T therapy	Response	post
	VC33	VC33	5.03014	-	ALL	CAR-T therapy	Response	post
	VC34	VC34	9.60822	-	ALL	CAR-T therapy	Response	post
	VC35	VC35	27.2466	-	ALL	CAR-T therapy	Response	post
	VC36	VC36	3.39178	-	ALL	CAR-T therapy	Response	post
	VC37	VC37	6.45753	-	ALL	CAR-T therapy	Response	post
	VC38	VC38	7.32055	-	ALL	CAR-T therapy	Response	post
	VC39	VC39	6.14795	-	ALL	CAR-T therapy	Response	post
	VC40	VC40	11.663	-	ALL	CAR-T therapy	Response	post
	DC41	DC41	11.1041	-	ALL	CAR-T therapy	Response	post
	DC42	DC42	9.61644	-	ALL	CAR-T therapy	No Response	post
	DC43	DC43	6.12055	-	ALL	CAR-T therapy	Response	post
	DC44	DC44	7.83836	-	ALL	CAR-T therapy	Response	post
	DC45	DC45	5.21644	-	ALL	CAR-T therapy	No Response	post
	DC46	DC46	10.0274	-	ALL	CAR-T therapy	Response	post
	DC47	DC47	9.94247	-	ALL	CAR-T therapy	Response	post
	DC48	DC48	9.56438	-	ALL	CAR-T therapy	Response	post
	DC49	DC49	11.4	-	ALL	CAR-T therapy	Response	post
	DC50	DC50	14.9836	-	ALL	CAR-T therapy	Response	post
	DC51	DC51	16.2	-	ALL	CAR-T therapy	No Response	post
	DC52	DC52	9.27945	-	ALL	CAR-T therapy	Response	post
	DC53	DC53	22.9151	-	ALL	CAR-T therapy	Response	post
	DC54	DC54	16.0438	-	ALL	CAR-T therapy	Response	post
	DC55	DC55	9.19726	-	ALL	CAR-T therapy	Response	post
	DC56	DC56	21.2795	-	ALL	CAR-T therapy	Response	post
	DC57	DC57	13.3288	-	ALL	CAR-T therapy	Response	post
	DC58	DC58	9.58904	-	ALL	CAR-T therapy	Response	post
	DC59	DC59	10.4493	-	ALL	CAR-T therapy	Response	post
	DC60	DC60	9.96438	-	ALL	CAR-T therapy	Response	post
	DC61	DC61	8.95616	-	ALL	CAR-T therapy	Response	post
	DC62	DC62	15.1973	-	ALL	CAR-T therapy	Response	post
	DC63	DC63	15.1808	-	ALL	CAR-T therapy	Response	post
	DC64	DC64	11.1041	-	ALL	CAR-T therapy	Response	post
	DC65	DC65	16.7836	-	ALL	CAR-T therapy	Response	post
	DC66	DC66	6.5589	-	ALL	CAR-T therapy	Response	post
	DC67	DC67	8.05205	-	ALL	CAR-T therapy	Response	post
	DC68	DC68	17.2986	-	ALL	CAR-T therapy	Response	post
	DC69	DC69	9.87123	-	ALL	CAR-T therapy	Response	post
	DC70	DC70	15.8027	-	ALL	CAR-T therapy	Response	post
	DC71	DC71	16.2192	-	ALL	CAR-T therapy	Response	post
	DC72	DC72	12.337	-	ALL	CAR-T therapy	Response	post
	DC73	DC73	4.87397	-	ALL	CAR-T therapy	Response	post
	DC74	DC74	9.71507	-	ALL	CAR-T therapy	Response	post
	DC75	DC75	24.474	-	ALL	CAR-T therapy	Response	post
	DC76	DC76	13.2658	-	ALL	CAR-T therapy	Response	post
	DC77	DC77	4.03562	-	ALL	CAR-T therapy	Response	post
	DC78	DC78	14.5397	-	ALL	CAR-T therapy	Response	post
	DC79	DC79	21.4712	-	ALL	CAR-T therapy	No Response	post
	DC80	DC80	1.72329	-	ALL	CAR-T therapy	Response	post
	DC81	DC81	9.76712	-	ALL	CAR-T therapy	Response	post
	DC82	DC82	13.2658	-	ALL	CAR-T therapy	Response	post
